# Supplementary material for: In Vitro Antibody-Dependent Enhancement of SARS-CoV-2 Infection Could Be Abolished by Adding Human IgG
Source: Pathogens. 2023 Aug 30;12(9):1108. doi: 10.3390/pathogens12091108 (PMC10535176; doi:10.3390/pathogens12091108)
Supplement: Supplementary file 1 [file pathogens-12-01108-s001.zip]

Archive with 1 entries (1 files):
- pathogens-2537870-supplementary.pdf
